# Supplementary material for: Design, Synthesis, In Silico Testing, and In Vitro Evaluation of Thiazolidinone-Based Benzothiazole Derivatives as Inhibitors of α-Amylase and α-Glucosidase
Source: Pharmaceuticals (Basel). 2022 Sep 20;15(10):1164. doi: 10.3390/ph15101164 (PMC9610606; doi:10.3390/ph15101164)
Supplement: Supplementary file 1 [file pharmaceuticals-15-01164-s001.zip]

Archive with 1 entries (1 files):
- pharmaceuticals-1892154-supplementary.pdf
